# Supplementary material for: Ethylene‐responsive factor 4 is associated with the desirable rind hardness trait conferring cracking resistance in fresh fruits of watermelon
Source: Plant Biotechnol J. 2019 Nov 6;18(4):1066–77. doi: 10.1111/pbi.13276 (PMC7061880; doi:10.1111/pbi.13276)
Supplement: Supplementary file 5 — Table S1 The relationship among rind mechanical properties indicators in F2 population Table S2 The relationship among rind mechanical properties indicators in nature genetic accessions Table S3 The sequence data summary for genetic map Table S4 The QTL results of rind mechanical properties Table S5 The sequence data summary of BSA project Table S6 The QTL results of rind hardness on 95% confidence intervals Table S7 The QTL results of rind hardness on 99% confidence intervals Table S8 The QTL results of rind hardness on 99% confidence intervals analysed by QTL‐seqr Table S9 Details of newly developed SNP markers Table S10 The rind hardness and genotyping of F2 individuals Table S11 The rind hardness and genotyping on 104 germplasm accessions [file PBI-18-1066-s001.xlsx]

## Sheet: Table S1
Table S1 The relationship among rind mechanical properties indicators in F2 population
	RH	CRN	CRF	CRT
RH	1	-0.227**	0.466**	0.196**
CRN	-0.227**	1	-0.565**	-0.260**
CRF	0.466**	-0.565**	1	-0.488**
CRT	0.196**	-.260**	0.488**	1
** the significant level at 0.01

## Sheet: Table S2
Table S2 The relationship among rind mechanical properties indicators in nature genetic accessons
	RH	CRN	CRF	CRT
RH	1	-0.326**	0.539**	0.424**
CRN	-0326**	1	-0.598**	-0.655**
CRF	0.539**	-0.598**	1	0.769**
CRT	0.424**	-.655**	0.769**	1
** the significant level at 0.01

## Sheet: Table S3
Table S3 The sequence data summary for genetic map
Sample	Raw Base(bp)	Clean Base(bp)	Effective Rate(%)	Error Rate(%)	Q20(%)	Q30(%)	GC Content(%)
C111	15768765000	15755951700	99.92	0.03	97.09	91.87	35.39
C119	14852331600	14839880400	99.92	0.03	97.11	91.93	34.7
C202	12910026000	12896589300	99.9	0.03	96.98	91.66	34.91
C208	16765006200	16751974200	99.92	0.03	96.62	90.91	34.95
C227	15158733000	15144404400	99.91	0.03	96.98	91.66	34.95
C138	2897631000	2894186100	99.88	0.04	93.56	84.56	35.28
C319	3269472900	3264742800	99.86	0.04	94.16	86.37	34.64
C389	3141651900	3136329900	99.83	0.04	95.52	88.81	34.67
C430	3293337900	3288183900	99.84	0.04	95.55	88.65	34.77
C052	3240429600	3231790200	99.73	0.03	95.89	89.58	35.63
C067	2757777000	2754244500	99.87	0.03	96.97	91.7	34.78
C069	2745501600	2743038300	99.91	0.04	94.65	86.81	35.11
C075	2949416400	2946669300	99.91	0.03	95.8	89.36	34.69
C078	2774636400	2771944800	99.9	0.03	96.27	90.24	35.08
C080	3439958400	3436707600	99.91	0.03	96.47	90.65	35.06
C082	2868049500	2865015600	99.89	0.03	95.78	89.27	34.61
C083	2509019700	2506488000	99.9	0.03	96.5	90.71	34.44
C103	2436771600	2432933100	99.84	0.03	96.3	90.28	34.45
C104	2385609300	2383094400	99.89	0.03	96.41	90.47	34.57
C108	2382909300	2380833000	99.91	0.03	96.37	90.44	34.31
C114	2964685800	2961072900	99.88	0.03	96.28	90.36	35
C118	2568507900	2565740700	99.89	0.03	96.27	90.26	34.52
C120	2552049000	2550041400	99.92	0.03	95.93	89.56	34.59
C121	2718741300	2716166400	99.91	0.03	96.21	90.07	35.07
C122	2657418900	2654403000	99.89	0.03	96.24	90.2	35.11
C123	2226447300	2223853500	99.88	0.03	96.94	91.64	34.53
C127	2555609400	2552989200	99.9	0.03	96.61	90.96	34.48
C128	2445290700	2442649500	99.89	0.03	96.88	91.47	34.42
C130	2290030500	2287541400	99.89	0.03	96.23	90.17	34.46
C131	2242818600	2240098200	99.88	0.03	96.73	91.16	34.34
C133	2470006200	2466747300	99.87	0.03	96.52	90.7	34.83
C139	2115641400	2112953400	99.87	0.03	95.84	89.41	34.47
C142	2208037500	2205377100	99.88	0.03	96.53	90.75	34.53
C144	2508049800	2504799600	99.87	0.03	96.67	91.23	34.96
C147	2469414300	2466365400	99.88	0.03	97.08	91.94	34.66
C151	2648384400	2645823300	99.9	0.03	96.99	91.74	34.45
C152	2639271600	2634754800	99.83	0.03	96.92	91.59	35.08
C153	2788105200	2784651600	99.88	0.03	96.83	91.44	34.52
C154	2607618900	2604623400	99.89	0.03	96.69	91.12	34.51
C156	3079994700	3076411200	99.88	0.03	96.96	91.67	34.54
C157	2798414700	2795441100	99.89	0.03	96.89	91.56	34.77
C160	2977538700	2974454400	99.9	0.03	96.97	91.73	34.7
C162	2849410800	2841327900	99.72	0.03	96.9	91.56	35.56
C163	2588801100	2585103900	99.86	0.03	96.98	91.68	34.49
C165	2811222300	2807978400	99.88	0.03	96.94	91.63	34.81
C166	3847578300	3842390700	99.87	0.03	96.95	91.66	35.11
C167	3122336400	3117774900	99.85	0.03	96.88	91.47	34.51
C169	3333790500	3329509800	99.87	0.03	96.8	91.28	34.54
C170	2881812900	2877124800	99.84	0.03	96.73	91.19	34.52
C171	2349822600	2346739200	99.87	0.03	97.02	91.85	34.54
C175	2756135100	2753552100	99.91	0.03	96.75	91.25	34.62
C176	2444579400	2440973100	99.85	0.03	96.59	90.89	34.59
C180	2285153100	2282092800	99.87	0.03	96.69	91.03	34.67
C181	2545492500	2541700800	99.85	0.03	96.11	89.88	34.52
C182	2809808400	2806357800	99.88	0.03	96.46	90.59	34.52
C004	4099839900	4094577300	99.87	0.03	96.72	91.27	34.54
C005	4650195900	4644264000	99.87	0.03	96.28	90.43	34.78
C009	3968663400	3964202400	99.89	0.03	96.48	90.78	34.78
C011	3434573400	3430070700	99.87	0.03	96.42	90.71	34.51
C014	3786769200	3782478600	99.89	0.03	96.8	91.47	34.67
C016	3691324800	3686328600	99.86	0.03	96.58	91.04	34.88
C019	2499633000	2496740100	99.88	0.03	96.22	90.26	34.69
C027	3627520800	3622638000	99.87	0.03	96.48	90.81	34.64
C028	2867790300	2864080500	99.87	0.03	96.53	90.91	34.78
C036	2794387200	2791357500	99.89	0.03	96.35	90.57	34.64
C046	2575173600	2572064400	99.88	0.03	96.75	91.37	34.78
C047	2394244800	2390547000	99.85	0.03	96.31	90.5	34.8
C051	2446678500	2443383900	99.87	0.03	96.59	91.03	34.67
C055	2523679200	2520935700	99.89	0.03	96.5	90.84	34.94
C057	2317759200	2314886100	99.88	0.03	96.63	91.14	34.77
C066	3358000500	3354773700	99.9	0.03	96.73	91.33	34.7
C086	2659964400	2656883700	99.88	0.03	96.39	90.6	34.79
C087	2624658300	2621989800	99.9	0.03	96.52	90.91	34.58
C088	2767930200	2764791600	99.89	0.03	96.5	90.84	34.83
C089	2516743800	2514314700	99.9	0.03	96.68	91.21	34.77
C090	2713090200	2710542300	99.91	0.03	96.76	91.38	34.93
C091	3272139600	3268093200	99.88	0.03	96.35	90.54	34.61
C096	2286892800	2284450800	99.89	0.03	96.62	91.09	34.45
C098	3013427100	3010737300	99.91	0.03	96.36	90.55	34.8
C099	2619513900	2616635700	99.89	0.03	96.52	90.88	34.72
C101	2282635200	2279931900	99.88	0.03	96.23	90.32	34.94
C164	2610741600	2607682800	99.88	0.03	96.66	91.16	34.87
C184	3177560100	3173055900	99.86	0.03	96.44	90.7	34.37
C185	2865879900	2861083800	99.83	0.03	96.47	90.81	34.62
C186	2628337500	2624347800	99.85	0.03	96.28	90.37	34.82
C187	3467122500	3462538500	99.87	0.03	96.45	90.75	34.61
C188	3253395300	3248404200	99.85	0.03	96.62	91.09	34.56
C189	2818328400	2814413700	99.86	0.03	96.19	90.21	34.41
C205	2890573800	2887334700	99.89	0.04	94.81	87.59	34.66
C206	2292324000	2289589200	99.88	0.03	96.72	91.29	34.53
C207	3042195300	3038990700	99.89	0.03	96.4	90.61	34.79
C212	3448389900	3442350300	99.82	0.03	96.44	90.77	35.41
C215	2889183900	2886818400	99.92	0.03	96.18	90.21	34.22
C221	3056814000	3053300400	99.89	0.03	96.28	90.4	34.53
C222	2926701600	2923761900	99.9	0.03	96.44	90.77	34.38
C228	3260357400	3257020800	99.9	0.03	96.88	91.65	34.56
C229	2769903000	2766220800	99.87	0.03	96.69	91.23	34.45
C230	2774259000	2769501300	99.83	0.03	96.35	90.53	34.68
C232	2580735900	2574331200	99.75	0.03	96.67	91.25	34.54
C234	2821131600	2816920500	99.85	0.03	96.69	91.25	34.38
C236	3071940300	3067416000	99.85	0.03	96.56	90.98	34.46
C240	2242943100	2239689000	99.85	0.03	96.64	91.15	34.45
C241	3815622000	3810624600	99.87	0.03	96.5	90.85	34.52
C244	3197900400	3193111800	99.85	0.03	96.58	90.98	34.49
C246	2531539500	2527976400	99.86	0.03	96.31	90.48	34.33
C253	3690419400	3686940600	99.91	0.03	96.41	90.66	34.64
C257	2797359900	2791516200	99.79	0.03	96.34	90.56	34.91
C264	2568542400	2565026700	99.86	0.03	96.37	90.58	34.31
C271	2358253200	2354271300	99.83	0.03	96.79	91.47	34.51
C275	4157607300	4150680900	99.83	0.03	96.69	91.3	34.62
C276	3607943100	3603604200	99.88	0.03	96.74	91.36	34.53
C277	3960158400	3955142100	99.87	0.03	97.09	92.15	34.56
C279	2992857300	2988009300	99.84	0.03	96.52	90.84	34.45
C284	3275308500	3271464900	99.88	0.03	97.01	91.94	34.58
C288	2015621400	2012282400	99.83	0.03	97.04	92.03	34.59
C289	4287552300	4282045500	99.87	0.03	96.96	91.84	34.73
C291	3064524600	3061930500	99.92	0.03	96.55	90.95	34.62
C295	2597082900	2594014800	99.88	0.03	96.4	90.59	34.67
C297	3681554400	3676830900	99.87	0.03	95.98	89.53	34.94
C307	2747535600	2740734000	99.75	0.03	96.12	90.16	34.73
C313	2932551300	2929118100	99.88	0.03	96.53	90.94	34.42
C347	2905623300	2901356400	99.85	0.03	96.55	90.94	34.56
C352	2685990000	2680606500	99.8	0.03	96.11	90.05	34.57
C354	2579251200	2575715100	99.86	0.03	96.66	91.2	34.55
C362	2605689000	2601513600	99.84	0.03	96.8	91.44	34.42
C370	2527218900	2523698100	99.86	0.03	96.5	90.84	34.41
C375	3682689000	3678153900	99.88	0.03	96.45	90.74	34.5
C376	2939021700	2934930600	99.86	0.03	96.84	91.77	34.59
C384	3012176100	3007316400	99.84	0.03	96.78	91.41	34.44
C386	3294139800	3290096100	99.88	0.03	96.75	91.36	34.55
C387	11742959700	11726950500	99.86	0.03	96.56	90.96	34.46
C388	4136774700	4131005400	99.86	0.03	96.98	91.88	34.45
C395	3127995600	3124526100	99.89	0.03	96.87	91.61	34.47
C402	3068702400	3065188800	99.89	0.03	96.66	91.15	34.41
C408	2644799100	2640321900	99.83	0.03	96.47	90.76	34.48
C411	2548276500	2544298800	99.84	0.03	97.08	92.1	34.99
C415	2417344200	2413894800	99.86	0.03	96.59	91.02	34.43
C420	4191294300	4186511100	99.89	0.03	96.19	90.22	34.53
C436	2950305600	2946779700	99.88	0.03	96.63	91.06	34.59
C445	2646011400	2641454400	99.83	0.03	96.41	90.64	34.38
C454	3387788100	3383461200	99.87	0.03	96.66	91.17	34.38
C029	3375359400	3371758200	99.89	0.03	97.5	93.04	34.85
C183	2839054200	2836116000	99.9	0.03	97.29	92.5	34.59
C247	3943805100	3941098800	99.93	0.03	97.06	92.02	34.51
C285	2826718800	2822953200	99.87	0.03	97.64	93.39	34.71
C286	2391234300	2386122600	99.79	0.03	97.87	93.91	34.91
C413	3827669700	3824341200	99.91	0.03	95.88	89.49	35.05
C416	3659879400	3656409900	99.91	0.03	97.26	92.43	34.7
C438	3340694400	3336343800	99.87	0.03	97.42	92.81	34.61
C048	2175224700	2172868800	99.89	0.03	96.57	91.03	34.78
C056	2500428900	2497269300	99.87	0.03	96.61	91.06	34.71
C064	2352617400	2350328700	99.9	0.03	96.17	90.19	34.83
C085	1974723000	1971970500	99.86	0.03	96.66	91.16	34.77
C243	2573490000	2570697300	99.89	0.03	96.12	90.04	34.66
C281	2505653100	2502303000	99.87	0.03	96.53	90.98	34.81
C296	2365505100	2361907200	99.85	0.03	96.66	91.19	34.64
C317	2501422500	2497097100	99.83	0.03	95.84	89.53	35.17
C412	2775796800	2771541300	99.85	0.03	96.8	91.56	34.92
C269	3178583700	3174955800	99.89	0.03	95.68	89.56	34.53
P-a	16356891300	16340138100	99.9	0.03	96.38	90.64	34.69
P-b	15050799900	15035831100	99.9	0.03	96.36	90.61	35.27

## Sheet: Table S4
Table S4 The QTL results of rind mechnical properties
Trait	lg	Position(cM)	LOD	Additive_effect	Dominant_effect	R2	LOD1_L(cM)	LOD1_R(cM)	LOD2_L(cM)	LOD2_R(cM)
Rind_hardnwss	10	61.41	27.405	2.2437	-0.1233	0.544951	59.6	62	59	62
Rind_hardnwss	10	62.61	27.5548	2.2031	-0.0898	0.523638	62	63.3	62	63.3
Rind_hardnwss	10	63.91	31.0727	2.2581	-0.0107	0.539006	63.8	64.1	63.6	64.3
Rind_hardnwss	10	66.41	33.6287	2.2556	0.0255	0.556572	66.2	66.9	66.4	67.3
Rind_hardnwss	10	68.71	31.4832	2.2947	0.0258	0.557169	68.4	68.8	68.1	69
Rind_hardnwss	10	70.01	32.2454	2.3133	-0.0118	0.569412	69.6	70.2	69.2	70.2
Rind_hardnwss	10	71.21	31.2291	2.2815	0.0139	0.550806	70.2	73	70.2	74
CRT	10	66.41	5.3051	1.0438	0.2021	0.105282	65.8	67.1	64.5	67.7
CRT	10	74.21	4.73616	1.0456	0.1287	0.106134	67.7	78.9	67.7	80.5
CRF	10	59.41	6.34093	0	0	0.212325	56.4	62	53.1	62
CRF	10	62.61	6.16287	0	0	0.18453	62	63.3	62	63.3
CRF	10	63.91	6.95114	0	0	0.183287	63.4	64.5	63.3	64.5
CRF	10	66.41	8.08035	0	0	0.213631	66	67.7	64.8	67.7
CRF	10	73.21	8.35179	0	0	0.22702	67.7	77.6	67.7	78.9
CRN	10	17.31	2.62541	-0.0964	0.0945	0.093735	16.1	18.6	16.1	18.6
CRN	10	27.51	2.79696	-0.1613	0.1606	0.231219	18.6	27.9	18.6	28.3
CRN	10	65.21	2.75353	-0.1124	0.057	0.092329	64.6	66.2	64.5	66.2
CRN	10	75.21	3.2747	-0.1296	0.0429	0.104762	69	78.9	69	80.8

## Sheet: Table S5
Table S5 The sequencce data summary of BSA project
Sample	Mapped reads	Total reads	Mapping rate(%)	Average depth(X)	Coverage at least 1X(%)	Coverage at least 4X(%)
xfm	107892761	108934254	99.04	36.32	99.7	99.58
xff	99210019	100238874	98.97	33.46	99.65	99.51
H_pool	64624853	65219866	99.09	23.77	99.74	99.59
L_pool	62708599	63292908	99.08	23.04	99.74	99.57

## Sheet: Table S6
Table S6 The QTL results of rind hardness on 95% confidence intervals
Chromosme	Start	End
Cla97Chr01	30921001	30951000
Cla97Chr01	34347001	34563000
Cla97Chr02	33996001	33997000
Cla97Chr03	31728001	31756000
Cla97Chr03	31838001	31847000
Cla97Chr04	18294001	18299000
Cla97Chr06	2478001	2608000
Cla97Chr06	20630001	20686000
Cla97Chr06	20880001	20884000
Cla97Chr08	11022001	11253000
Cla97Chr09	33757001	34637000
Cla97Chr10	1	4897000
Cla97Chr10	5172001	6547000
Cla97Scf020	1	27000

## Sheet: Table S7
Table S7 The QTL results of rind hardness on 99% confidence intervals
Chromosme	Start	End
Cla97Chr10	1	4354000
Cla97Chr10	6076001	6172000
Cla97Scf020	1	27000

## Sheet: Table S8
Table S8 The QTL results of rind hardness on 99% comfidence intervals analyzed by QTLseqr
CHROM	qtl	start	end	length	nSNPs	avgSNPs_Mb	peakDeltaSNP	posPeakDeltaSNP	avgDeltaSNP	maxGprime	posMaxGprime	meanGprime	sdGprime	meanPval	meanQval
Cla97Chr10	1	2534127	2801352	267225	23	86	0.831992	2534127	0.831834	38.2123	2537007	38.2123	3.71e-15	3.37e-10	1.38e-06

## Sheet: Table S9
Table S9 Details of newly developed SNP markers
SNP_marker_ID	Chromosome	Physical position(bp)	Primer_AlleleFAM	Primer_AlleleHEX	Primer_Common	AlleleFAM	AlleleHEX
M1	Cla97Chr10	2543291	GAAGGTGACCAAGTTCATGCTAGAAGGAAGCTTCCACTGTGTATC	GAAGGTCGGAGTCAACGGATTAGAAGGAAGCTTCCACTGTGTATT	GGAAGAAGAGAGTGGAAAGGTATTT	C	T
M2	Cla97Chr10	2572434	GAAGGTGACCAAGTTCATGCTGGTGGCAATATTATCAATGGTGAT	GAAGGTCGGAGTCAACGGATTGGTGGCAATATTATCAATGGTGAA	ACATTTTTTTCTCAGCTTCTTCCTT	T	A
M3	Cla97Chr10	2681123	GAAGGTGACCAAGTTCATGCTATCAAGGAACAGATCGGGGAG	GAAGGTCGGAGTCAACGGATTATCAAGGAACAGATCGGGGAA	ATCTGACCTCAATCTCAATCGCT	G	A
M4	Cla97Chr10	2780105	GAAGGTGACCAAGTTCATGCTCGAGCAAGTGTTCGATGAACAT	GAAGGTCGGAGTCAACGGATTCGAGCAAGTGTTCGATGAACAG	ACTATGCTAGATAAAACGACGATCG	T	G

## Sheet: Table S10
Table S10 The rind hardness and the genotyping of F2 indivuals
Sample Name	Rind Hardness (kg)	Rind Hardness (N)	Rind Hardness (kg/cm²)	CRW	CRN	CRT	Genotype
C001	7.667	75.1366	17.3633	40173.4	Y	3.394	ab
C002	8.69205	85.1821	19.6848	46569.4	Y	5.8035	ab
C003	6.2984	61.7243	14.2639	37796.5	Y	5.5935	ab
C004	10.748	105.33	24.3408	44057.9	Y	4.379	aa
C005	5.896	57.7808	13.3526	52214.5	Y	5.0185	bb
C006	7.796	76.4008	17.6555	25661.4	Y	3.544	ab
C008	7.43813	72.8937	16.845	11166.1	Y	2.509	ab
C009	6.978	68.3844	15.803	51383.4	Y	5.8085	ab
C011	7.031	68.9038	15.923	27699.9	Y	4.094	ab
C014	8.23	80.654	18.6384	54744.3	Y	5.5335	ab
C016	7.84	76.832	17.7551	38186.6	Y	4.464	ab
C017	7.80834	76.5217	17.6834	34036.6	Y	3.479	aa
C019	9.592	94.0016	21.7229	17597.9	Y	3.129	ab
C020	8.54444	83.7355	19.3505	34158.5	Y	4.584	aa
C021	4.99413	48.9425	11.3101	1357.51	Y	0.964	ab
C022	6.75035	66.1534	15.2874	35749.1	Y	4.579	aa
C023	8.86529	86.8799	20.0771	71729.1	N	7.5	ab
C024	5.57158	54.6015	12.6179	10396.9	Y	2.459	ab
C025	7.9551	77.96	18.0158	24390.4	Y	3.794	ab
C026	8.97686	87.9732	20.3298	8492.34	Y	2.404	aa
C027	8.849	86.7202	20.0402	88035.4	N	7.5	ab
C028	5.142	50.3916	11.645	1647.72	Y	1.039	bb
C029	7.511	73.6078	17.01	49112.9	Y	4.599	ab
C030	7.18971	70.4591	16.2824	90879	Y	7.2885	ab
C031	7.5058	73.5568	16.9983	11340.3	Y	2.754	ab
C033	7.85543	76.9832	17.7901	16152.3	Y	2.914	ab
C034	7.5167	73.6636	17.0229	57805.7	Y	4.439	ab
C035	5.72981	56.1522	12.9762	3258.73		1.224	bb
C036	8.5	83.3	19.2498	80972.8	N	7.5	ab
C037	8.653	84.7994	19.5963	103366	Y	7.2685	ab
C039	8.23968	80.7488	18.6603	32171.3	Y	2.664	ab
C041	9.70114	95.0712	21.97	22934.7	Y	2.849	aa
C043	6.52226	63.9182	14.7709	73455.5	Y	6.1585	ab
C045	6.05089	59.2987	13.7034	7689.42	Y	2.379	bb
C046	6.521	63.9058	14.768	33199.8	Y	3.954	ab
C047	8.531	83.6038	19.32	76086.6	Y	6.6535	aa
C048	5.701	55.8698	12.911	20401.1	Y	2.624	ab
C050	9.42904	92.4046	21.3538	36217.8	Y	3.294	ab
C051	6.194	60.7012	14.0275	12591	Y	2.774	ab
C052	9.968	97.6864	22.5744	79320.6	N	7.5	aa
C054	7.13057	69.8795	16.1485	20644.6	Y	3.734	ab
C055	9.851	96.5398	22.3094	41061.7	Y	4.544	aa
C056	8.833	86.5634	20.004	48705.6	Y	5.1735	aa
C057	8.001	78.4098	18.1197	20731.8	Y	3.509	ab
C059	7.44804	72.9907	16.8675	63490	N	7.5	aa
C060	6.22901	61.0443	14.1067	16023.1	Y	3.214	ab
C061	8.0852	79.235	18.3104	59590.8	Y	3.724	ab
C062	8.83067	86.5406	19.9987	13592.5	Y	2.779	aa
C063	6.58102	64.494	14.9039	72133.2	Y	7.4285	ab
C064	5.415	53.067	12.2633	58517.2	Y	4.354	bb
C065	4.83942	47.4263	10.9598			0	bb
C066	4.122	40.3956	9.33503	18653.9	Y	2.549	bb
C067	9.584	93.9232	21.7047	27061.5	Y	3.904	aa
C069	5.237	51.3226	11.8602	23045	Y	4.079	bb
C070	5.9237	58.0523	13.4153	32174.4	Y	3.369	bb
C071	6.59199	64.6015	14.9288	24317.2	Y	3.864	ab
C073	6.50869	63.7852	14.7401	11087.8	Y	2.319	bb
C075	5.966	58.4668	13.5111	3993.81	Y	1.614	bb
C076	9.20828	90.2412	20.8539	86892.5	N	7.5	aa
C077	7.97179	78.1236	18.0536	35263.3	Y	2.359	ab
C078	8.06789	79.0654	18.2712	51108.9	Y	4.8335	aa
C079	5.478	53.6844	12.4059	11178.7	Y	2.129	bb
C080	4.928	48.2944	11.1604	18721.7	Y	2.449	bb
C082	4.971	48.7158	11.2577	12165.1	Y	2.609	bb
C083	7.317	71.7066	16.5707	8190.06	Y	2.094	ab
C085	6.899	67.6102	15.6241	76529	N	7.5	ab
C086	7.021	68.8058	15.9004	13210.4	Y	2.424	ab
C087	9.18	89.964	20.7898	16315.1	Y	2.504	ab
C088	5.314	52.0772	12.0345	31910.4	Y	3.139	ab
C089	4.309	42.2282	9.75853	30352.1	Y	2.464	bb
C090	5.21	51.058	11.799	67271	Y	6.3285	ab
C091	10.955	107.359	24.8096	112512	N	7.5	aa
C092	6.9901	68.503	15.8304	16403.9	Y	2.084	ab
C093	8.40824	82.4007	19.042	94120.9	N	7.5	ab
C094	6.75783	66.2267	15.3044	28437.2	Y	4.174	bb
C095	9.48415	92.9447	21.4786	90516.5	N	7.5	ab
C096	4.948	48.4904	11.2057	5285.65	Y	1.989	bb
C098	6.68	65.464	15.1281	16783.4	Y	3.149	bb
C099	7.135	69.923	16.1585	26949.3	Y	3.694	ab
C100	7.13	69.874	16.1472	20504.5	Y	2.129	ab
C101	5.613	55.0074	12.7117	69583.7	Y	5.8785	bb
C102	6.58651	64.5478	14.9164	27665.6	Y	3.329	bb
C103	9.513	93.2274	21.5439	52600.8	Y	4.299	ab
C104	5.272	51.6656	11.9394	37217.3	Y	4.389	ab
C106	7.63755	74.848	17.2966	24355.2	Y	3.764	ab
C108	6.724	65.8952	15.2277	54666.5	Y	4.9485	bb
C109	5.376	52.6848	12.1749	11192	Y	2.734	bb
C110	7.01474	68.7444	15.8862	84934.7	N	7.5	ab
c111	6.34802	62.2106	14.3763	39367.5	Y	5.0185	ab
C112	6.6592	65.2601	15.081	84053.2	N	7.5	ab
C113	8.57092	83.9951	19.4104	19877.1	Y	3.224	ab
C114	14.433	141.443	32.6862	131828	Y	7.5	aa
C115	10.1321	99.2942	22.9459	55485.8	Y	6.1485	aa
C116	6.20959	60.854	14.0628	36813.9	Y	3.124	bb
C117	5.38502	52.7732	12.1954	4056.36	Y	1.484	bb
C118	11.174	109.505	25.3056	27633.3	Y	3.9815	ab
C119	10.023	98.2249	22.6988	87571.3	N	7.5	ab
C120	7.243	70.9814	16.4031	64566	N	7.5	ab
C121	8.768	85.9264	19.8568	31588.9	Y	2.604	aa
C122	7.66	75.068	17.3475	39896.1	Y	4.649	ab
C123	13.036	127.753	29.5224	128985	N	7.5	aa
C124	6.501	63.7098	14.7227	47951.2	Y	5.2835	ab
C125	6.61356	64.8129	14.9776	14305.8	Y	3.069	ab
C127	9.161	89.7778	20.7468	30835.3	Y	3.349	aa
C128	6.831	66.9438	15.4701	11022.6	Y	2.794	ab
C129	8.10247	79.4042	18.3495	53288.6	Y	6.2685	aa
C130	9.268	90.8264	20.9891	67139.6	Y	4.184	ab
C131	7.003	68.6294	15.8596	55954.2	Y	5.6635	bb
C132	5.9214	58.0297	13.4101	46558.8	Y	5.0535	bb
C133	4.312	42.2576	9.76532	9583.28	Y	2.449	bb
C134	8.55124	83.8021	19.3659	49191.5	Y	4.494	ab
C136	8.30388	81.3781	18.8057	51928.1	Y	6.3035	ab
C137	9.32403	91.3755	21.116	78758.5	N	7.5	aa
C138	10.8836	106.659	24.6478	77899.3	Y	6.6335	aa
C139	9.062	88.8076	20.5226	88675.6	Y	6.4835	aa
C141	7.97954	78.1995	18.0712	35708	Y	4.434	ab
C142	7.532	73.8136	17.0576	36418.3	Y	4.609	ab
C143	5.97156	58.5213	13.5237	66971.8	N	7.5	bb
C144	7.439	72.9022	16.847	23888.9	Y	2.764	ab
C145	7.39837	72.5041	16.755	35560.8	Y	3.774	ab
C146	6.697	65.6306	15.1666	30665.2	Y	3.154	bb
C147	8.505	83.349	19.2611	12551.6	Y	2.394	ab
C149	8.622	84.4956	19.5261	33478.3	Y	3.139	ab
C150	9.42635	92.3782	21.3477	104846	Y	7.5	aa
C151	10.438	102.292	23.6388	106971	Y	7.5	aa
C152	5.822	57.0556	13.185	20646.3	Y	4.249	bb
C153	8.346	81.7908	18.9011	64419.9	Y	6.0285	ab
C154	7.763	76.0774	17.5808	36898	Y	3.174	bb
C156	9.463	92.7374	21.4307	76316.5	Y	6.1485	aa
C157	9.14711	89.6416	20.7153	76535.2	N	7.5	ab
C158	9.743	95.4814	22.0648	43077.5	Y	3.769	ab
C160	8.622	84.4956	19.5261	17040.1	Y	3.034	aa
C161	10.2606	100.553	23.2369	34593.4	Y	3.789	aa
C162	6.144	60.2112	13.9142	12419.5	Y	2.814	ab
C163	4.869	47.7162	11.0268	16971.5	Y	3.419	bb
C164	9.415	92.267	21.322	49929.2	Y	6.2485	ab
C165	6.273	61.4754	14.2064	23246.6	Y	3.549	bb
C166	5.945	58.261	13.4636	35856.5	Y	4.719	bb
C167	9.33	91.434	21.1295	88727	N	7.5	aa
C168	4.393	43.0514	9.94876	12174.6	Y	2.484	bb
C169	8.37304	82.0558	18.9623	74305.7	N	7.5	aa
C170	10.973	107.535	24.8504	72966.6	Y	3.604	aa
C171	6.743	66.0814	15.2708	29964.3	Y	4.434	ab
C174	6.558	64.2684	14.8518	20379.8	Y	3.729	ab
C175	7.077	69.3546	16.0272	59906	Y	7.4585	ab
C176	5.916	57.9768	13.3979	21568.7	Y	4.129	bb
C178	8.50203	83.3199	19.2544	87583.3	N	7.5	ab
C179	7.69719	75.4325	17.4317	44812.7	Y	4.9635	ab
C180	7.14999	70.0699	16.1925	41758.8	Y	5.1685	ab
C181	7.018	68.7764	15.8936	2914.42	Y	1.274	ab
C182	9.576	93.8448	21.6866	28725.9	Y	3.784	aa
C183	9.336	91.4928	21.1431	7502.11	Y	2.014	ab
C184	7.442	72.9316	16.8538	53509.1	Y	5.2235	aa
C185	9.3	91.14	21.0616	26230.8	Y	3.849	aa
C186	11.043	108.221	25.0089	57366.5	Y	5.0585	aa
C187	8.895	87.171	20.1444	98780.7	N	7.5	ab
C188	6.932	67.9336	15.6988	86344	N	7.5	ab
C189	8.566	83.9468	19.3993	83271.9	N	7.5	ab
C190	6.87124	67.3381	15.5612	59270.1	Y	5.3035	bb
C191	5.74766	56.3271	13.0166				bb
C193	7.92359	77.6512	17.9444				ab
C195	10.052	98.5096	22.7646	101708	N	7.5	ab
C197	9.66161	94.6838	21.8805	93309.6	N	7.5	aa
C198	7.52057	73.7016	17.0317	77267.9	Y	7.5	aa
C199	6.11218	59.8994	13.8422	28596.8	Y	3.564	ab
C200	6.76086	66.2564	15.3112	55454.5	Y	4.754	bb
C202	5.01623	49.1591	11.3602	17486	Y	3.039	bb
C204	7.08455	69.4286	16.0443	23530.4	Y	3.374	ab
C205	10.916	106.977	24.7213	105818	Y	7.5	aa
C206	4.892	47.9416	11.0788	6171.13	Y	1.964	bb
C207	7.298	71.5204	16.5277	66243.3	N	7.5	aa
C208	11.1615	109.383	25.2773	100439	Y	7.3335	aa
C209	6.17769	60.5414	13.9905	47128.1	Y	7.5	ab
C210	7.29241	71.4656	16.515	34884	Y	4.404	ab
C212	9.409	92.2082	21.3084	73238.3	Y	5.5585	ab
C213	8.303	81.3694	18.8037	41339.8	Y	4.9785	ab
C214	8.97678	87.9725	20.3296	73109	Y	6.3735	ab
C215	8.339	81.7222	18.8852	18379.9	Y	3.179	ab
C216	6.60727	64.7512	14.9634	67577.7	N	7.5	aa
C217	9.3172	91.3086	21.1005	41940.5	Y	5.0685	ab
C219	7.60503	74.5293	17.223	64044.3	Y	6.0435	aa
C220	5.60811	54.9595	12.7006	22526.9	Y	3.544	ab
C221	10.831	106.144	24.5288	41986.9	Y	3.479	aa
C222	4.628	45.3544	10.481	29128.6	Y	5.2735	bb
C223	7.22172	70.7728	16.3549	25974.2	Y	3.829	aa
C224	8.04398	78.831	18.2171	45285.5	Y	5.6285	aa
C225	7.70418	75.5009	17.4475	31138.5	Y	3.269	ab
C226	10.047	98.4604	22.7532	73706.4	N	7.5	ab
C227	6.12235	59.9991	13.8652	40679.1	Y	5.4935	ab
C228	11.739	115.042	26.5851	29922.5	Y	4.034	ab
C229	4.402	43.1396	9.96914	33116	Y	3.464	bb
C230	7.391	72.4318	16.7383	56804.3	Y	5.6735	ab
C231	7.10374	69.6166	16.0877	31211.9	Y	4.144	ab
C232	7.852	76.9496	17.7823	65233.3	N	7.5	ab
C234	8.686	85.1228	19.6711	38294.8	Y	4.159	ab
C235	7.57852	74.2695	17.163	75451.3	Y	5.7835	bb
C236	9.651	94.5798	21.8565	85540.6	Y	6.8985	aa
C239	7.27698	71.3144	16.4801	58919.3	Y	3.979	bb
C240	5.996	58.7608	13.5791	24272.9	Y	3.299	bb
C241	10.273	100.675	23.2651	53146.5	Y	5.1885	ab
C242	7.67635	75.2282	17.3845	91086	Y	7.5	bb
C243	7.811	76.5478	17.6895	24634	Y	3.394	bb
C244	6.205	60.809	14.0524	59269.3	Y	4.879	bb
C245	8.86652	86.8919	20.0799	51113.4	Y	3.984	ab
C246	3.25	31.85	7.36023	18317.9	Y	3.369	bb
C247	6.722	65.8756	15.2232	38587.3	Y	5.0185	ab
C248	5.42178	53.1335	12.2786	31717.6	Y	3.984	ab
C250	7.90943	77.5124	17.9124	109321	Y	7.5	ab
C252	6.19992	60.7592	14.0409	38308.2	Y	3.489	bb
C253	5.268	51.6264	11.9304	43145.2	Y	4.589	bb
C254	7.33528	71.8857	16.6121	33418.7	Y	4.609	ab
C255	6.59533	64.6343	14.9364	15531.4	Y	2.589	bb
C256	8.99601	88.1609	20.3731	71605.1	N	7.5	aa
C257	6.429	63.0042	14.5597	52973.1	N	7.5	ab
C258	5.86836	57.5099	13.29	26265.7	Y	3.189	bb
C260	6.82085	66.8443	15.4471	31003.7	Y	4.764	ab
C262	9.742	95.4716	22.0626	54119	Y	5.6635	aa
C263	6.46838	63.3901	14.6488	47137	N	7.5	ab
C264	8.176	80.1248	18.5161	56628.3	Y	5.5535	ab
C265	7.70552	75.5141	17.4506	18856	Y	3.274	ab
C268	7.4404	72.9159	16.8502	69038.8	N	7.5	aa
C269	9.838	96.4124	22.28	109950	Y	7.2835	ab
C270	8.32703	81.6049	18.8581	78761.1	Y	7.4685	aa
C271	4.844	47.4712	10.9701	16076.7	Y	2.459	bb
C272	7.85604	76.9892	17.7915	97957.6	Y	7.5	bb
C273	8.86993	86.9254	20.0876	34965.7	Y	3.699	ab
C274	5.29502	51.8912	11.9916	43679.5	N	7.5	bb
C275	10.331	101.244	23.3965	102733	Y	7.5	aa
C276	8.469	82.9962	19.1796	15119.3	Y	2.469	aa
C277	5.774	56.5852	13.0763	43935.9	Y	5.1935	ab
C279	8.017	78.5666	18.156	85989	Y	6.2885	ab
C281	4.536	44.4528	10.2726	17402.6	Y	2.974	bb
C283	6.55511	64.2401	14.8453	29938.6	Y	3.614	bb
C284	6.727	65.9246	15.2345	74919.5	N	7.5	ab
C285	11.115	108.927	25.172	50450.3	Y	4.014	aa
C286	10.529	103.184	23.8449	46853.1	Y	4.184	ab
C287	8.32737	81.6083	18.8589	65056.6	N	7.5	aa
C288	9.761	95.6578	22.1056	97904.2	Y	7.5	aa
C289	5.018	49.1764	11.3642	19534.3	Y	3.634	bb
C291	9.814	96.1772	22.2256	100042	Y	7.1135	aa
C292	7.21062	70.6641	16.3298	29761.9	Y	4.509	ab
C293	6.277	61.5146	14.2154	24691.5	Y	4.044	ab
C294	5.69055	55.7674	12.8873	44737.5	Y	6.2885	bb
C295	7.817	76.6066	17.703	5472.72	Y	1.769	ab
C296	10.273	100.675	23.2651	79104.4	Y	5.5835	aa
C297	5.35	52.43	12.1161	13529	Y	3.029	ab
C299	5.83205	57.1541	13.2078	33965	Y	5.7835	ab
C301	5.34472	52.3783	12.1041	29290.9	Y	4.9635	ab
C302	4.05661	39.7548	9.18694	29987.3	Y	5.8685	bb
C306	5.272	51.6656	11.9394	55422.7	Y	7.5	ab
C307	7.918	77.5964	17.9318	58602.8	N	7.5	aa
C308	6.754	66.1892	15.2957	33096.4	Y	3.949	ab
C309	6.17485	60.5136	13.9841	16651.6	Y	2.679	bb
C310	7.64173	74.889	17.3061	44907.7	N	7.5	aa
C313	6	58.8	13.5881	37894.6	Y	5.7385	ab
C314	6.23054	61.0593	14.1102	56142.9	N	7.5	ab
C317	7.335	71.883	16.6115	90961.2	Y	6.2885	ab
C318	9.42509	92.3658	21.3448	33635.5	Y	3.149	aa
C319	4.59668	45.0474	10.41	13119.8	Y	2.994	bb
C320	6.52994	63.9934	14.7882	35043.9	Y	4.749	aa
C321	7.19378	70.499	16.2916	42071.1	Y	5.8135	ab
C322	6.61126	64.7904	14.9724	19565.8	Y	3.124	ab
C323	8.01	78.498	18.1401	54921.4	Y	6.5535	ab
C325	7.86921	77.1182	17.8213	27550.9	Y	3.909	ab
C326	8.82522	86.4872	19.9864	84337.9	Y	7.5	ab
C327	6.76562	66.3031	15.322	68296.5	Y	7.5	ab
C330	5.56375	54.5247	12.6001	7690.68	Y	2.309	bb
C331	5.11022	50.0802	11.573	51241.6	Y	7.5	bb
C333	5.93633	58.176	13.4439	12547.8	Y	3.149	bb
C336	5.05515	49.5405	11.4483	9920.3	Y	2.424	bb
C337	6.271	61.4558	14.2018	30080.8	Y	4.309	ab
C338	6.074	59.5252	13.7557	64049.7	Y	6.7935	ab
C339	10.1225	99.2002	22.9242	88401.1	Y	7.5	aa
C341	4.939	48.4022	11.1853	6133.74	Y	2.004	bb
C342	5.52184	54.114	12.5052	21479.8	Y	4.329	ab
C343	8.03446	78.7378	18.1955	65473.3	Y	7.3485	ab
C344	6.15847	60.353	13.947	7491.45	Y	2.159	bb
C347	6.184	60.6032	14.0048	66345.2	Y	7.5	ab
C349	4.66188	45.6864	10.5577	16619.8	Y	2.584	bb
C351	6.23549	61.1078	14.1214	85757.5	Y	7.5	aa
C352	7.672	75.1856	17.3747	80965.9	N	7.5	ab
C354	5.962	58.4276	13.5021	22757.6	Y	3.594	bb
C355	7.61134	74.5911	17.2373	76984.5	Y	7.5	ab
C356	6.4556	63.2648	14.6199	38391.9	Y	5.1135	ab
C357	4.463	43.7374	10.1073	15786.6	Y	3.104	bb
C359	8.79429	86.184	19.9163	61559.4	Y	5.9435	ab
C360	6.14841	60.2544	13.9242	30013.9	Y	4.9885	ab
C361	8.69048	85.1667	19.6812	88091.8	Y	7.5	ab
C362	3.91	38.318	8.85492	23870.3	Y	4.589	bb
C363	8.255	80.899	18.695	34052	Y	4.369	ab
C365	10.8285	106.119	24.5231	95288.5	Y	7.5	aa
C369	9.61633	94.24	21.778	69248.4	N	7.5	ab
C370	7.111	69.6878	16.1042	60011.2	N	7.5	ab
C371	5.19834	50.9438	11.7726	27099.7	Y	4.334	ab
C372	5.60159	54.8956	12.6858	50632.5	Y	7.5	ab
C373	7.39611	72.4819	16.7499	71131.3	N	7.5	ab
C374	7.39089	72.4307	16.738	108748	N	7.5	ab
C375	12.092	118.502	27.3846	82416.6	Y	4.249	aa
C376	5.593	54.8114	12.6664	49361.1	N	7.5	bb
C378	7.05615	69.1503	15.98	66116.9	Y	7.5	aa
C379	6.90639	67.6827	15.6408	22546	Y	3.714	ab
C380	5.8874	57.6965	13.3331	15660.2	Y	3.544	bb
C383	6.80903	66.7285	15.4203	69051.1	N	7.5	ab
C384	5.268	51.6264	11.9304	33873	Y	5.4385	bb
C385	7.42224	72.738	16.809	33976.8	Y	5.8035	ab
C386	9.755	95.599	22.092	20410.2	Y	3.129	aa
C387	9.17	89.866	20.7672	22234.5	Y	3.479	aa
C388	6.947	68.0806	15.7328	7132.73	Y	2.059	ab
C389	6.35428	62.2719	14.3904	12511.7	Y	2.729	ab
C390	5.65401	55.4093	12.8046	24683.8	Y	3.169	bb
C394	5.48653	53.768	12.4253	36244.8	Y	5.8135	bb
C395	14.801	145.05	33.5196	104232	Y	5.2285	aa
C400	8.53934	83.6855	19.3389	73700.3	Y	7.5	aa
C401	7.412	72.6376	16.7858	71211	N	7.5	aa
C402	12.072	118.306	27.3393	97456.6	Y	7.5	aa
C403	6.54782	64.1686	14.8288	15418.6	Y	3.344	ab
C406	6.58286	64.512	14.9081	60990.8	Y	7.0735	aa
C407	7.34157	71.9474	16.6263			0	ab
C408	5.421	53.1258	12.2769	37665.7	Y	5.3435	bb
C409	5.558	54.4684	12.5871	67191.5	Y	7.2535	bb
C411	8.17	80.066	18.5025	38422	Y	4.774	ab
C412	6.478	63.4844	14.6706	47012.4	Y	5.7985	bb
C413	5.501	53.9098	12.458	63203.8	N	7.5	bb
C415	10.534	103.233	23.8562	124580	Y	7.5	aa
C416	11.844	116.071	26.8229	53497.1	Y	5.1685	aa
C418	5.70245	55.884	12.9143	11878.7	Y	2.499	bb
C420	11.973	117.335	27.1151	108475	Y	7.5	aa
C422	9.2383	90.5353	20.9218	30290.8	Y	4.304	ab
C423	7.1179	69.7554	16.1198	51384.5	Y	4.509	ab
C426	6.66703	65.3368	15.0987	20734	Y	3.624	bb
C430	5.97317	58.5371	13.5274	10929.2	Y	2.849	bb
C432	8.2652	80.9989	18.7181	32721	Y	4.249	aa
C433	8.4475	82.7855	19.1309	95866.6	Y	7.5	aa
C434	6.07035	59.4894	13.7474	54132.6	Y	6.4385	bb
C435	7.50764	73.5749	17.0024	44577.2	Y	4.364	ab
C436	6.663	65.2974	15.0896	76669.6	N	7.5	ab
C438	8.09	79.282	18.3213	75483.2	N	7.5	ab
C439	7.23948	70.947	16.3952	15042.1	Y	3.254	ab
C440	7.65171	74.9868	17.3287	12792.3	Y	2.679	ab
C442	5.73975	56.2496	12.9987	13673.2	Y	3.079	bb
C445	10.886	106.683	24.6534	89803.8	Y	7.5	aa
C447	7.25211	71.0707	16.4237	75418.1	Y	6.7935	ab
C450	6.63168	64.9904	15.0187	63444.6	N	7.5	ab
C451	6.40045	62.7244	14.495	63726.8	Y	7.4835	ab
C452	7.30976	71.6356	16.5543	54984.7	N	7.5	ab
C453	5.17136	50.6793	11.7115	18795.2	Y	4.409	ab
C454	8.92	87.416	20.201	74552.5	Y	7.2685	ab
C456	6.45295	63.2389	14.6139	14043.7	Y	2.894	ab
C457	5.9181	57.9974	13.4026	16195.6	Y	3.184	bb

[truncated: 1 more sheets: Table S11]
